# Supplementary material for: Mastering DNA Content Estimation by Flow Cytometry as an Efficient Tool for Plant Breeding and Biodiversity Research
Source: Methods Protoc. 2023 Feb 12;6(1):18. doi: 10.3390/mps6010018 (PMC9963313; doi:10.3390/mps6010018)
Supplement: Supplementary file 1 [file mps-06-00018-s001.zip]

Archive with 1 entries (1 files):
- mps-2120567-supplementary.pdf
